# Supplementary material for: Wellbeing and the Lived Experience of Injured Workers Following Finalisation of a Workers’ Compensation Claim
Source: J Occup Rehabil. 2025 Jan 4;36(1):314–28. doi: 10.1007/s10926-024-10264-1 (PMC12906573; doi:10.1007/s10926-024-10264-1)
Supplement: Supplementary file 1 — Supplementary file1 (XLSX 12 KB) [file 10926_2024_10264_MOESM1_ESM.xlsx]

## Sheet: Sheet1
Consolidated criteria for reporting qualitative studies (COREQ): 32-item checklist
Item	Guide questions/description	Outcome
Domain 1: Research team and reflexivity
Personal Characteristics
1. Interviewer/facilitator	Which author/s conducted the interview or focus group?	✓
2. Credentials	What were the researcher’s credentials? E.g. PhD, MD	✓
3. Occupation	What was their occupation at the time of the study?	✓
4. Gender	Was the researcher male or female?	✓
5. Experience and training	What experience or training did the researcher have?	✓
Relationship with participants
6. Relationship established	Was a relationship established prior to study commencement?
7. Participant knowledge of the interviewer	What did the participants know about the researcher? e.g. personal goals, reasons for doing the research	✓
8. Interviewer characteristics	What characteristics were reported about the interviewer/facilitator? e.g. Bias, assumptions, reasons and interests in the research topic	✓
Domain 2: Study design
Theoretical framework
9. Methodological orientation and Theory	What methodological orientation was stated to underpin the study? e.g. grounded theory, discourse analysis, ethnography, phenomenology, content analysis	✓
Participant selection
10. Sampling	How were participants selected? e.g. purposive, convenience, consecutive, snowball	✓
11. Method of approach	How were participants approached? e.g. face-to-face, telephone, mail, email	✓
12. Sample size	How many participants were in the study?	✓
13. Non-participation	How many people refused to participate or dropped out? Reasons?
Setting
14. Setting of data collection	Where was the data collected? e.g. home, clinic, workplace	✓
15. Presence of non-participants	Was anyone else present besides the participants and researchers?	✓
16. Description of sample	What are the important characteristics of the sample? e.g. demographic data, date	✓
Data collection
17. Interview guide	Were questions, prompts, guides provided by the authors? Was it pilot tested?	✓
18. Repeat interviews	Were repeat interviews carried out? If yes, how many?
19. Audio/visual recording	Did the research use audio or visual recording to collect the data?	✓
20. Field notes	Were field notes made during and/or after the interview or focus group?	✓
21. Duration	What was the duration of the interviews or focus group?	✓
22. Data saturation	Was data saturation discussed?	✓
23. Transcripts returned	Were transcripts returned to participants for comment and/or correction?	✓
Domain 3: Analysis and findings
Data analysis
24. Number of data coders	How many data coders coded the data?	✓
25. Description of the coding tree	Did authors provide a description of the coding tree?	✓
26. Derivation of themes	Were themes identified in advance or derived from the data?	✓
27. Software	What software, if applicable, was used to manage the data?	✓
28. Participant checking	Did participants provide feedback on the findings?
Reporting
29. Quotations presented	Were participant quotations presented to illustrate the themes / findings? Was each quotation identified? e.g. participant number	✓
30. Data and findings consistent	Was there consistency between the data presented and the findings?	✓
31. Clarity of major themes	Were major themes clearly presented in the findings?	✓
32. Clarity of minor themes	Is there a description of diverse cases or discussion of minor themes?
